# Supplementary material for: Novel mutations in RSPH4A and TTN genes lead to primary ciliary dyskinesia-hereditary myopathy with early respiratory failure overlap syndrome
Source: Genes Dis. 2022 Oct 29;10(3):743–5. doi: 10.1016/j.gendis.2022.10.013 (PMC10308159; doi:10.1016/j.gendis.2022.10.013)
Supplement: Multimedia component 1 [file mmc1.xlsx]

## Sheet: Sheet1
Chromosome	Coordinates	Gene	Segregation	Variants and proteinalteration	avsnp147	gnomAD _EAS	ACMG Classification	ACMG Category	Causative
10	28250610	ARMC4	Novel	NM_001312689: c. 349G>T:p.D117Y	rs147175768	0	Uncertain significance	PM2,BP1
2	26647252	DRC1	Paternal	NM_145038: c. 470T>G:p.L157R	rs542270831	0.0006	Uncertain significance	PM2,BP1
2	84934679	DNAH6	Paternal	NM_001370: c. 8887C>T:p.R2963C	.	.	Uncertain significance	PM1,PM2,PP3
2	179469756	TTN	Maternal	NM_133378: c. 46444C>T:p.R15482C	rs55734111	0.0039	Likely_benign	PM1,PM2,PM5,PP2,BP1,BP6
2	179574485	TTN	Maternal	NM_133378: c. 24829C>T:p.Q8277X	.	.	Pathogenic	PVS1,PM2,PP3	Stopgain
5	13911508	DNAH5	Maternal	NM_001369: c. 1631C>T:p.T544I	rs118026202	0.0093	Likely benign	PP5,BS1,BP4
5	13919366	DNAH5	Maternal	NM_001369:c. 894C>G:p.N298K	rs116995413	0.0105	Uncertain significance	PP5,BS1
6	116937980	RSPH4A	Paternal	NM_001010892:c.194_224del:p.65_75del	.	.	Uncertain significance	PM2,PM4	Compound heterozygous
6	116938084	RSPH4A	Maternal	NM_001010892:c.298delG:p.P99fs			Uncertain significance	PM2	Compound heterozygous
7	21818688	DNAH11	Paternal	NM_001277115:c. 9449G>A:p.R3150Q	rs181785201	0.0037	Uncertain significance	PM1,PM2,PP5,BP4
